# Supplementary material for: Stress Induces Trait Variability across Multiple Spatial Scales in the Arid Annual Plant Anastatica hierochuntica
Source: Plants (Basel). 2024 Jan 16;13(2):256. doi: 10.3390/plants13020256 (PMC10820187; doi:10.3390/plants13020256)
Supplement: Supplementary file 1 [file plants-13-00256-s001.zip]

Archive with 1 entries (1 files):
- plants-2737719-supplementary.pdf
